# Supplementary material for: A Low-Cost Flexible Optoelectronic Synapse Based on ZnO Nanowires for Neuromorphic Computing
Source: Sensors (Basel). 2024 Dec 5;24(23):7788. doi: 10.3390/s24237788 (PMC11645050; doi:10.3390/s24237788)
Supplement: Supplementary file 1 [file sensors-24-07788-s001.zip]

Archive with 1 entries (1 files):
- sensors-3315634-supplementary.docx
